# Supplementary material for: A structural role for tryptophan in proteins, and the ubiquitous Trp Cδ1—H⋯O=C (backbone) hydrogen bond
Source: Acta Crystallogr D Struct Biol. 2024 Jun 28;80(Pt 7):551–62. doi: 10.1107/S2059798324005515 (PMC11220837; doi:10.1107/S2059798324005515)
Supplement: Supplementary file 2 [file d-80-00551-sup2.xlsx]

## Sheet: Sheet1
PDB	Class/conf	dmin [Å]	R	ΔR	Rfree	ΔRfree	rmsd	Δrmsd	rmsa	Δrmsa	rmsdar	Trp	Acceptor	dCO [Å]	ΔdCO [Å]	dHA [Å]	αH [°)	αO(°)	τ[Å]
3TS3	+1 t0	1.49	0.176	-0.053	0.205	-0.046	0.008	0.001	1.179	-0.052	1.027	B 612	Ser 613	3.026	0.027	2.029	153	120	1.36
7L7X*		1.3	0.15	-0.015	0.169	-0.009	0.013	-0.006	1.644	-0.578	1.066	BBB 135	Pro 136	3.111	0.001	2.095	154	118	1.17
1V5V	+1 p90	1.5	0.197	-0.04	0.209	-0.031	0.008	0	1.4	-0.514	0.886	A 177	Trp 178	3.015	0.022	2.014	159	118	1.63
2IMJ		1.5	0.169	-0.032	0.193	-0.024	0.005	0.003	1.4	-0.423	0.977	C 142	Pro 143	3.049	0.047	2.092	153	126	1.58
4GE6	+1 t-105		0.198	-0.01	0.215	-0.1	0.008	-0.005	1.288	-0.589	0.699	B 468	Pro 469	3.143	0.052	2.109	172	128	0.61
2DF6	-1 m0	1.3	0.201	-0.056	0.215	-0.33	0.01	0.012	1.45	-0.041	1.409	B 44	Trp 43	3.144	-0.001	2.122	154	96	1.75
7OCB*§		1.42	0.18	-0.027	0.206	-0.017	0.012	0.011	1.197	0.619	1.816	B 151	Glu 150	3.18	0.033	2.174	159	95	1.73
6QO9*§	-2 p-90	1.3	0.136	-0.006	0.159	-0.006	0.012	0.011	1.209	0.4	1.609	B 26	Gln 24	3.098	0.005	2.023	171	162	0.28
3MJO*		1.36	0.15	-0.017	0.21	-0.049	0.01	0.006	1.888	-0.582	1.306	A 41	Asn 39	3.123	0.042	2.089	171	160	0.34
5K4B	-2 m0	1.46	0.175	-0.025	0.193	-0.01	0.007	0.002	1.167	-0.106	1.061	A 419	Val 417	2.862	0.075	2.107	140	153	-0.76
6PUV		1.2	0.155	0.009	0.189	-0.01	0.013	-0.007	1.557	-0.777	0.78	A 113	Gly 111	3.24	0.002	2.435	131	131	-1.29
2VBK	-2 m105	1.25	0.119	0.005	0.142	-0.001	0.008	-0.001	1.497	-0.527	0.97	A 304	Gly 302	3.245	0.025	2.23	160	94	-2.15
6X8O	-3 p-90	1.31	0.14	-0.016	0.168	-0.2	0.007	0.004	0.996	0.244	1.24	A 147		2.999	0.058	2.112	145	136	1.38
3WDN*		0.86	0.114	0.022	0.136	0.014	0.017	-0.011	2.206	-1.176	1.03	A 95	Glu 92	3.107	-0.012	2.217	156	151	0.49
6ZJS	-3 m0	1.5	0.143	0.004	0.161	0.006	0.008	0	0.996	-0.181	0.815	A 470	Glu 467	3.167	0.018	2.343	135	165	-0.42
1M4L		1.25	0.104	0.002	0.145	-0.022	0.015	-0.007	2.05	-0.89	1.16	A 73	Ser 70	3.214	0.001	2.339	136	149	-0.36
5JS4*§	-3 m105	1.41	0.136	-0.007	0.156	-0.009	0.004	0.006	1.062	-0.01	1.052	A 347	A344 Leu	3.245	-0.023	2.183	166	152	0.8
5TA0*		1.4	0.142	-0.26	0.162	-0.21	0.01	-0.003	1.488	-0.353	1.135	A 57	A54Glu	3.167	-0.045	2.151	148	137	-0.3
4GXW§	-4 m105	1.3	0.16	-0.2	0.181	-0.016	0.008	-0.001	1.081	-0.164	0.917	A 313	Pro 309	3.07	-0.004	2.17	160	137	1.26
5KVB																	168	131	1.54
7MZY§	-4 m0	1.5	0.168	-0.024	0.197	-0.18	0.012	-0.006	1.154	-0.309	0.845	A 913	909 Ala	3.405	0.017	2.375	163	137	-0.52
3NGP§		1.08	0.168	-0.2	0.185	-0.025	0.005	0.004	1.005	0.023	1.028	A 42	38 Asn	3.184	0.007	2.392	163	138	0.22
3C2U*§	-4 p-90	1.3	0.134	0.004	0.163	-0.003	0.015	-0.006	1.656	-0.565	1.091	D 420	416 Asn	3.121	-0.013	2.023	172	155	0.26
3S92*§		1.36	0.131	0.019	0.188	-0.14	0.014	-0.006	1.642	-0.387	1.255	A 332	328 Ala	3.147	-0.052	2.107	147	150	0.32
R - crystallographic R-factor obtained from the PDB
ΔR - change in the R factor caused by re-refinement
Rfree - free R facror cited in the PDB
ΔR free - difference obtained after re-refinment.
rmsd - root-mean-square deviatin from ideal interatomic distances in the PDB model
Δrmsd - difference observed after re-refinement
rmsa -root-mean-square deviatin from ideal interatomic angles in the PDB model
Δrmsa - difference observed after re-refinement
dco - carbon…oxygen distance obtained from raw PDB coordinates
Δdco - difference in carbon…oxygen distance obtained from after re-refinement
dHO- hydrogen…oxygen distance obtained from refinemnt model after the hydrogen atom was substituted at an aptimal C-H distance by PYMOL script
in green we indicate structures described in the text and shown in illustrations
in pink we highlight models in which the dCO distance was significntly lengthened as a result of re-refinement.
in yellow we highlight models in which the dCO distance was significantly shortened as a result of re-refinement.
*) denotes PDB files in which ridinh H-positions were used in refinemnt (to the best of our knowledge)
§) denotes models from the PDB in which anisotropic refinement was carried out along with addition of riding hydrogens.
